# Supplementary material for: N-(4-Chloro­phen­yl)-2-(hydroxy­imino)acetamide
Source: Acta Crystallogr Sect E Struct Rep Online. 2009 Aug 26;65(Pt 9):o2249. doi: 10.1107/S1600536809033315 (PMC2969878; doi:10.1107/S1600536809033315)
Supplement: Supplementary file 2 [file e-65-o2249-Isup2.hkl]

# 
# h,k,l, Fc-squared, Fo-squared, sigma(Fo-squared) and status flag 
# 
data_I
_shelx_title '    K in Pbca' 
_shelx_refln_list_code          4 
_shelx_F_calc_maximum      232.76 
_exptl_crystal_F_000       816.00 
_reflns_d_resolution_high  0.8316 
 
loop_ 
 _symmetry_equiv_pos_as_xyz 
 'x, y, z' 
 '-x+1/2, -y, z+1/2' 
 'x+1/2, -y+1/2, -z' 
 '-x, y+1/2, -z+1/2' 
 '-x, -y, -z' 
 'x-1/2, y, -z-1/2' 
 '-x-1/2, y-1/2, z' 
 'x, -y-1/2, z-1/2' 
 
_cell_length_a    10.1010 
_cell_length_b     8.9150 
_cell_length_c    20.0090 
_cell_angle_alpha  90.000 
_cell_angle_beta   90.000 
_cell_angle_gamma  90.000 
 
_shelx_F_squared_multiplier     1.000 
 
loop_ 
 _refln_index_h 
 _refln_index_k 
 _refln_index_l 
 _refln_F_squared_calc 
 _refln_F_squared_meas 
 _refln_F_squared_sigma 
 _refln_observed_status 
   2   0   0       50.11       46.77      2.23 o 
   4   0   0      364.79      334.78      7.58 o 
   6   0   0      383.35      409.32     10.87 o 
   8   0   0     1393.77     1431.11     23.45 o 
  10   0   0       16.83        2.59      7.50 o 
  12   0   0       62.88       78.02     11.15 o 
   2   1   0     4978.28     5178.39     89.90 o 
   4   1   0     3786.66     4137.40     25.88 o 
   6   1   0       83.59       71.81      5.02 o 
   8   1   0      269.88      285.04     11.62 o 
  10   1   0       18.04       13.84      7.60 o 
  12   1   0        0.05       -2.23      8.01 o 
   0   2   0       36.36       30.73      2.13 o 
   2   2   0     2321.78     2555.55     17.19 o 
   4   2   0        0.71       11.10      2.59 o 
   6   2   0        6.29        7.65      4.16 o 
   8   2   0      174.28      181.34     10.09 o 
  10   2   0       21.18       16.83      7.86 o 
   2   3   0    10640.99    11270.99    176.40 o 
   4   3   0     2088.61     2394.67     22.70 o 
   6   3   0      255.14      295.73     10.40 o 
   8   3   0       86.41       87.11      8.32 o 
  10   3   0      581.44      645.34     20.21 o 
   0   4   0      454.47      455.41      9.36 o 
   2   4   0      360.84      514.91     10.67 o 
   4   4   0      189.06      228.74      8.52 o 
   6   4   0       18.44       23.27      5.32 o 
   8   4   0       90.86       90.15      9.23 o 
  10   4   0      474.25      467.45     18.63 o 
   2   5   0       88.40      103.10      6.44 o 
   4   5   0       33.60       29.51      4.92 o 
   6   5   0       65.97       50.14      6.39 o 
   8   5   0       27.69       19.21      7.81 o 
  10   5   0      224.49      239.72     14.66 o 
   0   6   0       68.16       64.65      6.14 o 
   2   6   0     3074.28     3053.07     30.96 o 
   4   6   0        0.61        6.94      4.71 o 
   6   6   0      188.71      205.94     10.86 o 
   8   6   0       75.62       69.66      9.28 o 
  10   6   0       20.58       16.78      9.99 o 
   2   7   0      153.85      145.97      9.64 o 
   4   7   0       74.41       65.36      8.37 o 
   6   7   0      118.08      109.43     10.09 o 
   8   7   0      194.46      190.20     13.54 o 
   0   8   0      510.95      448.60     15.59 o 
   2   8   0      699.38      679.92     19.57 o 
   4   8   0       43.58       50.85      8.06 o 
   6   8   0      155.80      123.64     11.77 o 
   8   8   0       10.54       17.34      8.77 o 
   2   9   0       54.14       59.67      8.77 o 
   4   9   0      639.34      636.03     20.67 o 
   6   9   0        2.04       -7.60      9.17 o 
   0  10   0       65.68       59.17      9.23 o 
   2  10   0       63.71       62.51     10.44 o 
   4  10   0       40.14       38.22     10.49 o 
   1   1   1     3284.34     3240.29     41.67 o 
   2   1   1      205.20      212.09     13.72 o 
   3   1   1      325.38      320.31     21.92 o 
   4   1   1       33.74       42.35      7.28 o 
   5   1   1       89.14       93.57      3.62 o 
   6   1   1       86.19      103.19      8.29 o 
   7   1   1      591.48      576.45     11.18 o 
   8   1   1      411.14      381.22     13.00 o 
   9   1   1       47.73       63.14      5.39 o 
  10   1   1        1.64       -3.56      6.29 o 
  11   1   1      117.52      104.34     25.89 o 
  12   1   1        7.26        4.77      6.31 o 
   0   2   1    21906.97    22907.72    263.81 o 
   1   2   1     3800.14     4015.94    117.61 o 
   2   2   1     2005.57     2223.31     11.44 o 
   3   2   1      310.80      391.43      5.51 o 
   4   2   1     1241.25     1333.44     27.31 o 
   5   2   1      585.43      650.62      8.90 o 
   6   2   1      472.59      452.31     17.28 o 
   7   2   1      498.65      502.75      9.61 o 
   8   2   1      345.66      357.81      9.42 o 
   9   2   1       32.85       32.15      8.36 o 
  10   2   1       74.39       54.88      7.12 o 
  11   2   1        8.56       12.89     10.57 o 
   1   3   1     1176.94     1218.96     23.93 o 
   2   3   1        2.86        8.76      1.79 o 
   3   3   1      340.74      372.93      6.13 o 
   4   3   1     1429.52     1429.14     12.53 o 
   5   3   1      273.44      276.99      9.01 o 
   6   3   1      195.01      198.32      6.10 o 
   7   3   1        2.90        3.77      4.69 o 
   8   3   1      116.77       95.39      5.88 o 
   9   3   1       14.14       23.71      4.84 o 
  10   3   1      188.29      184.77     29.65 o 
  11   3   1        0.94        6.38     16.96 o 
   0   4   1     2329.89     2284.49     33.94 o 
   1   4   1       96.82      138.27      4.14 o 
   2   4   1     2361.58     2309.96     35.29 o 
   3   4   1     2345.04     2811.66     70.86 o 
   4   4   1     1565.40     1640.01     15.77 o 
   5   4   1     1146.69     1069.83     26.38 o 
   6   4   1      148.47      156.10      5.97 o 
   7   4   1       44.76       49.22      6.31 o 
   8   4   1      142.16      154.76      7.32 o 
   9   4   1      335.69      334.46     10.64 o 
  10   4   1       16.78       11.94      6.47 o 
  11   4   1        0.04       -2.02      7.93 o 
   1   5   1      867.53      920.45     32.30 o 
   2   5   1      499.76      521.73      8.68 o 
   3   5   1       48.68       36.91      3.62 o 
   4   5   1      159.82      193.59     12.43 o 
   5   5   1        0.77        6.86     12.34 o 
   6   5   1      604.72      562.82     11.12 o 
   7   5   1      270.63      274.89      8.65 o 
   8   5   1       11.68       14.37      4.99 o 
   9   5   1       45.77       45.87      7.93 o 
  10   5   1       75.41       84.85      8.04 o 
   0   6   1      201.54      210.05      6.62 o 
   1   6   1       89.09      106.04      5.05 o 
   2   6   1      223.20      182.12      6.42 o 
   3   6   1      758.30      800.52     12.41 o 
   4   6   1       88.01       92.51      5.64 o 
   5   6   1        4.54       10.07      3.81 o 
   6   6   1       32.97       40.94      5.10 o 
   7   6   1      152.14      156.22     11.46 o 
   8   6   1        0.84       -3.88      4.77 o 
   9   6   1       65.56       64.25      6.83 o 
  10   6   1       15.02       10.36      6.22 o 
   1   7   1      827.88      744.07     18.44 o 
   2   7   1      391.30      358.70     12.36 o 
   3   7   1      549.26      521.09     11.10 o 
   4   7   1       81.59       82.65      5.97 o 
   5   7   1       10.21        3.73      6.69 o 
   6   7   1        6.13       11.30      5.11 o 
   7   7   1      208.32      191.89      8.84 o 
   8   7   1        1.66       14.32      7.10 o 
   9   7   1        0.25        2.45      5.73 o 
   0   8   1       17.69       23.02      4.72 o 
   1   8   1       84.88       81.61      6.69 o 
   2   8   1      717.40      714.12     13.66 o 
   3   8   1       12.76       27.56      5.27 o 
   4   8   1      118.80      100.99      7.64 o 
   5   8   1       15.87       14.58      5.48 o 
   6   8   1      154.37      149.46     18.51 o 
   7   8   1       31.98       45.92      6.45 o 
   8   8   1        1.55        0.15      5.73 o 
   1   9   1       91.40       90.35      7.08 o 
   2   9   1       22.38       31.14      9.96 o 
   3   9   1       91.84       85.48      7.20 o 
   4   9   1        1.21        6.81      6.04 o 
   5   9   1       11.52       13.44      5.79 o 
   6   9   1       14.50       18.72      5.86 o 
   0  10   1       64.49       78.13      8.67 o 
   1  10   1       33.80       41.58      6.20 o 
   2  10   1        2.23        1.36      5.81 o 
   3  10   1       11.39       17.12      6.02 o 
   4  10   1       47.00       46.40      7.20 o 
   0   0   2     2437.05     1933.41     25.66 o 
   1   0   2      684.39      715.80      4.33 o 
   2   0   2      759.74      820.13     16.40 o 
   3   0   2     5859.82     5951.81     79.91 o 
   4   0   2     3794.90     3922.24     34.19 o 
   5   0   2      411.02      428.69      6.92 o 
   6   0   2     5626.29     5868.58    115.87 o 
   7   0   2       60.07       67.71      7.93 o 
   8   0   2      149.05      136.27      6.31 o 
   9   0   2        4.77        5.96      4.28 o 
  10   0   2       29.44       26.12      5.77 o 
  11   0   2       21.07       19.32      6.39 o 
  12   0   2       62.42       56.80      7.25 o 
   1   1   2     1144.97     1078.97     13.99 o 
   2   1   2     5679.51     5656.46    252.76 o 
   3   1   2     2118.45     2387.00     61.04 o 
   4   1   2      121.05      162.93     12.05 o 
   5   1   2      627.76      624.32     36.23 o 
   6   1   2       10.09        2.93      2.76 o 
   7   1   2      107.13      114.49      5.29 o 
   8   1   2      386.85      400.74      9.82 o 
   9   1   2      102.72       78.83      6.26 o 
  10   1   2      501.07      497.13     12.62 o 
  11   1   2       48.74       41.62      6.95 o 
  12   1   2       17.45        9.88      6.62 o 
   0   2   2     8717.99     7981.89    150.28 o 
   1   2   2      401.80      397.29      4.57 o 
   2   2   2     6980.53     6708.83     85.81 o 
   3   2   2     1640.57     1664.00     20.79 o 
   4   2   2     1492.22     1526.50     54.29 o 
   5   2   2       44.63       48.85      4.82 o 
   6   2   2      451.11      493.26      8.80 o 
   7   2   2        9.12        2.21      3.63 o 
   8   2   2        7.33       10.90      4.16 o 
   9   2   2       12.44       11.30      4.30 o 
  10   2   2       26.29       39.05      7.81 o 
  11   2   2       32.99       27.30      6.84 o 
   1   3   2     2847.95     2889.11     86.02 o 
   2   3   2     1789.74     1957.53     51.60 o 
   3   3   2     2292.69     2229.27     25.06 o 
   4   3   2      170.32      204.01      5.13 o 
   5   3   2      291.83      317.76      7.23 o 
   6   3   2      234.48      261.93      6.91 o 
   7   3   2        0.00       -6.80      9.73 o 
   8   3   2      201.94      206.61      7.57 o 
   9   3   2       21.50       25.23      5.41 o 
  10   3   2      293.43      293.47     10.60 o 
  11   3   2       75.36       66.66      7.94 o 
   0   4   2      495.88      400.96      6.49 o 
   1   4   2       80.35       88.35      3.57 o 
   2   4   2     2867.84     3185.52     55.99 o 
   3   4   2       10.14       19.57      2.81 o 
   4   4   2      650.21      648.96     16.23 o 
   5   4   2      281.15      285.21     15.99 o 
   6   4   2        6.93       12.61      5.73 o 
   7   4   2       30.39       26.44      4.47 o 
   8   4   2       18.95       17.01      4.97 o 
   9   4   2       29.16       25.44      6.08 o 
  10   4   2        0.87        3.17      5.43 o 
  11   4   2        9.83       18.20      8.79 o 
   1   5   2      742.31      837.01     20.16 o 
   2   5   2      176.41      171.33      5.40 o 
   3   5   2       34.28       38.48      3.41 o 
   4   5   2      239.72      269.80     15.40 o 
   5   5   2      133.38      136.34      6.44 o 
   6   5   2        7.20        2.30      4.08 o 
   7   5   2        1.79        0.14      4.89 o 
   8   5   2       44.98       52.56      6.01 o 
   9   5   2       16.20       22.77      5.85 o 
  10   5   2        1.66       10.47      5.80 o 
   0   6   2     2046.29     2106.98     20.17 o 
   1   6   2       44.07       45.75      4.19 o 
   2   6   2      105.18      117.13      5.34 o 
   3   6   2      110.80      102.28      5.47 o 
   4   6   2      486.01      512.62     30.35 o 
   5   6   2       67.25       79.43      6.90 o 
   6   6   2      125.37      116.73      9.94 o 
   7   6   2        0.02       -0.85      4.44 o 
   8   6   2        9.72       11.27      5.32 o 
   9   6   2        2.55       -5.63     10.19 o 
  10   6   2        0.01       -5.63      8.31 o 
   1   7   2      382.03      346.43      9.10 o 
   2   7   2      102.91      121.66      6.26 o 
   3   7   2       12.96       18.00     10.32 o 
   4   7   2      116.19      115.49      7.83 o 
   5   7   2      167.99      164.95      7.69 o 
   6   7   2       72.42       77.64      6.22 o 
   7   7   2        9.69        8.15      5.36 o 
   8   7   2      255.85      232.86     10.26 o 
   9   7   2       39.62       48.92      6.84 o 
   0   8   2      534.03      494.02     11.52 o 
   1   8   2      770.39      695.90     13.61 o 
   2   8   2        9.09       15.80      5.15 o 
   3   8   2      282.17      281.36      9.43 o 
   4   8   2      395.66      365.78     11.00 o 
   5   8   2       14.92        1.73      5.77 o 
   6   8   2       59.61       65.64      7.20 o 
   7   8   2        1.20        4.50      5.70 o 
   8   8   2        9.36       27.91      5.97 o 
   1   9   2       15.65       22.80      5.80 o 
   2   9   2      307.80      293.22     10.19 o 
   3   9   2      127.69       99.76      7.64 o 
   4   9   2      140.70      149.38      8.72 o 
   5   9   2       11.30        9.71      6.18 o 
   6   9   2       57.95       72.23     13.38 o 
   0  10   2       23.36       22.42      8.97 o 
   1  10   2       11.84        8.86      6.44 o 
   2  10   2       39.79       42.22      6.50 o 
   3  10   2        0.86        5.17      5.82 o 
   4  10   2       13.21        9.48      6.46 o 
   1   1   3     5596.35     4948.03    123.33 o 
   2   1   3    23649.69    24382.16   1553.74 o 
   3   1   3     2686.75     2886.39     29.01 o 
   4   1   3       36.10       36.22      2.65 o 
   5   1   3        8.75       11.69      2.54 o 
   6   1   3      186.44      175.50     10.78 o 
   7   1   3       13.22       24.28      5.45 o 
   8   1   3      102.10       94.48      5.57 o 
   9   1   3      141.04      135.14      6.90 o 
  10   1   3      230.18      221.23      9.30 o 
  11   1   3       26.81       27.42      6.46 o 
   0   2   3       28.57       16.54      1.50 o 
   1   2   3     8025.60     8021.28    266.26 o 
   2   2   3    17128.82    16377.15    633.09 o 
   3   2   3     1021.83     1112.96     52.41 o 
   4   2   3      155.97      135.66      7.81 o 
   5   2   3       51.84       63.47      5.02 o 
   6   2   3      122.70      122.64     10.55 o 
   7   2   3       75.07       89.92      5.07 o 
   8   2   3       18.42       12.79      4.17 o 
   9   2   3        3.23       10.04      4.64 o 
  10   2   3        1.25       -0.80      5.11 o 
  11   2   3        1.63       -4.31      5.78 o 
   1   3   3      569.42      575.08     30.41 o 
   2   3   3     1851.79     1950.51     34.09 o 
   3   3   3       14.43       10.26      2.66 o 
   4   3   3      900.02      951.21     71.10 o 
   5   3   3      924.32      979.94     38.46 o 
   6   3   3        6.56        9.99      5.96 o 
   7   3   3      708.05      736.90     23.44 o 
   8   3   3       49.32       50.39      5.29 o 
   9   3   3       47.50       49.01      5.98 o 
  10   3   3       67.67       54.30      7.06 o 
  11   3   3        1.93       10.13      5.67 o 
   0   4   3    13309.46    13602.10    153.71 o 
   1   4   3      911.93      786.80      9.11 o 
   2   4   3      828.04      806.53      9.60 o 
   3   4   3        0.62        1.60      2.58 o 
   4   4   3      100.71       83.07      4.09 o 
   5   4   3      122.04      134.04      5.36 o 
   6   4   3      135.16      148.82      6.24 o 
   7   4   3      311.38      352.91      9.19 o 
   8   4   3      116.38      122.04      7.08 o 
   9   4   3       36.79       33.28      8.31 o 
  10   4   3      132.17      127.20      8.24 o 
  11   4   3       16.91       23.65      6.36 o 
   1   5   3        4.56       48.79     23.87 o 
   2   5   3        4.93       11.07      2.84 o 
   3   5   3      370.87      379.88      7.92 o 
   4   5   3     1428.10     1488.82     35.03 o 
   5   5   3       10.35        8.12      6.77 o 
   6   5   3       73.06       78.30      5.75 o 
   7   5   3        2.62        0.94      4.94 o 
   8   5   3      355.46      358.09     14.41 o 
   9   5   3       23.88       15.34      5.74 o 
  10   5   3       79.99       83.20      7.69 o 
   0   6   3      422.21      365.57      8.31 o 
   1   6   3      612.02      624.18     20.51 o 
   2   6   3       31.81       32.78      3.76 o 
   3   6   3      268.63      293.59     11.06 o 
   4   6   3        0.14        3.88      3.64 o 
   5   6   3       16.72       15.55      6.84 o 
   6   6   3       69.10       67.49      5.93 o 
   7   6   3       75.77       67.69      6.05 o 
   8   6   3       61.08       57.08      8.64 o 
   9   6   3       72.40       77.71      6.77 o 
   1   7   3      451.20      416.74     10.82 o 
   2   7   3       70.98       69.28      5.31 o 
   3   7   3     1010.27      941.87     24.40 o 
   4   7   3       21.17       16.43      4.96 o 
   5   7   3      102.91       96.30     10.88 o 
   6   7   3       77.51      100.81      6.88 o 
   7   7   3       14.52       20.06      5.11 o 
   8   7   3       39.34       27.58      7.65 o 
   9   7   3        0.26        1.68      8.39 o 
   0   8   3      663.49      663.48     13.26 o 
   1   8   3      116.65      119.94      7.22 o 
   2   8   3      312.18      291.96      9.40 o 
   3   8   3       85.90       72.25      8.04 o 
   4   8   3      324.40      316.26     10.59 o 
   5   8   3       12.34       17.63      5.98 o 
   6   8   3        4.09       -0.74      5.68 o 
   7   8   3       10.29       -0.08      7.07 o 
   1   9   3       87.05       89.75      6.93 o 
   2   9   3       74.00       64.26     14.17 o 
   3   9   3       49.58       40.06     11.36 o 
   4   9   3      101.00       80.98      8.42 o 
   5   9   3        1.85        8.27      5.57 o 
   6   9   3        9.35       27.37      6.84 o 
   0  10   3       40.69       32.88     13.13 o 
   1  10   3        0.02        0.40      5.45 o 
   2  10   3      110.97      104.22      8.59 o 
   3  10   3       10.04        9.71      7.05 o 
   4  10   3       12.70        3.63      6.56 o 
   0   0   4     9503.91     8055.61    240.59 o 
   1   0   4      875.44      925.52     56.26 o 
   2   0   4    54179.19    60212.51   1831.54 o 
   3   0   4    17126.72    17694.19    204.07 o 
   4   0   4     2993.00     3290.39    104.44 o 
   5   0   4     6960.37     7619.47    258.58 o 
   6   0   4     1043.65     1039.70     38.15 o 
   7   0   4       23.11       27.15      3.62 o 
   8   0   4       62.61       47.94      5.04 o 
   9   0   4       61.66       68.29      5.48 o 
  10   0   4       47.12       40.94     12.57 o 
  11   0   4       20.71       28.05      5.73 o 
   1   1   4     4942.25     4449.88     61.53 o 
   2   1   4       45.22       62.56      2.56 o 
   3   1   4     1678.29     1893.95     31.06 o 
   4   1   4      409.64      367.02     12.10 o 
   5   1   4     1168.96     1220.15     44.54 o 
   6   1   4      526.52      571.48     25.54 o 
   7   1   4      672.26      723.05     37.90 o 
   8   1   4        0.19        3.49      3.68 o 
   9   1   4      243.15      246.23      8.73 o 
  10   1   4        0.14       -4.92      5.28 o 
  11   1   4        0.95        8.94      5.56 o 
   0   2   4       51.01       52.14      2.18 o 
   1   2   4      578.99      507.42      8.21 o 
   2   2   4       55.79       59.38      2.71 o 
   3   2   4       82.67       58.66      2.87 o 
   4   2   4      312.64      295.91      6.00 o 
   5   2   4      134.59      122.76      4.63 o 
   6   2   4        5.03        4.85      4.56 o 
   7   2   4       88.86       97.42      5.29 o 
   8   2   4       53.99       54.14     13.69 o 
   9   2   4        0.20        5.26      4.82 o 
  10   2   4      156.37      151.12     21.73 o 
  11   2   4       11.27       13.03      5.59 o 
   1   3   4       57.52       92.86      3.13 o 
   2   3   4      112.61      143.13      5.63 o 
   3   3   4       96.73      108.91      7.20 o 
   4   3   4      839.57      886.91     27.76 o 
   5   3   4     1144.04     1153.89     12.78 o 
   6   3   4      441.23      435.73      9.08 o 
   7   3   4       59.47       60.86      5.20 o 
   8   3   4      285.76      285.45     16.11 o 
   9   3   4       17.60       10.66      4.85 o 
  10   3   4        0.61       -5.29      5.29 o 
  11   3   4       10.24       15.19      6.05 o 
   0   4   4     1361.35     1524.66     14.01 o 
   1   4   4      711.96      783.54     10.72 o 
   2   4   4        1.93        5.80      2.75 o 
   3   4   4      994.15     1087.89     16.57 o 
   4   4   4       41.33       35.42      6.34 o 
   5   4   4      266.87      273.81     20.99 o 
   6   4   4       59.11       61.78     12.04 o 
   7   4   4       31.19       32.73      6.82 o 
   8   4   4      492.93      445.76     11.86 o 
   9   4   4        0.28        6.89      7.35 o 
  10   4   4        4.63       13.22      5.21 o 
  11   4   4        4.42        9.97      5.62 o 
   1   5   4      848.70      839.57     10.91 o 
   2   5   4        4.92        8.08      2.93 o 
   3   5   4       17.97       18.99      5.88 o 
   4   5   4        0.07        3.55      3.14 o 
   5   5   4      343.79      336.55     18.83 o 
   6   5   4        3.70        6.94      3.98 o 
   7   5   4      847.21      863.28     25.58 o 
   8   5   4      174.00      162.34      7.74 o 
   9   5   4        0.01       -3.55      5.14 o 
  10   5   4       42.81       29.99     10.11 o 
   0   6   4     2754.81     2630.20     47.44 o 
   1   6   4      497.82      443.96      9.11 o 
   2   6   4        2.56        5.14      3.28 o 
   3   6   4      240.55      246.19     14.21 o 
   4   6   4      283.20      290.22      9.44 o 
   5   6   4        5.39        5.35      4.30 o 
   6   6   4       79.14       76.49      6.36 o 
   7   6   4      145.10      154.42      7.88 o 
   8   6   4       88.38       97.77      7.62 o 
   9   6   4        0.79        6.99      5.43 o 
   1   7   4      271.58      279.36      9.29 o 
   2   7   4       24.64       32.70      4.62 o 
   3   7   4      220.00      238.91     20.95 o 
   4   7   4       31.14       25.93      5.86 o 
   5   7   4        9.53        7.08      5.10 o 
   6   7   4       33.96       40.47      5.91 o 
   7   7   4       34.02       31.70      6.26 o 
   8   7   4        0.35        4.23      5.96 o 
   0   8   4      235.45      245.70     15.37 o 
   1   8   4       73.80       69.52      6.58 o 
   2   8   4      151.33      152.57      7.73 o 
   3   8   4       73.29       97.76      6.51 o 
   4   8   4       24.04       30.41     10.04 o 
   5   8   4      356.34      324.64     10.94 o 
   6   8   4        1.82        3.91      5.91 o 
   7   8   4       96.26       99.00      7.95 o 
   1   9   4        9.02        1.17      5.32 o 
   2   9   4      193.62      195.77      9.13 o 
   3   9   4       54.02       51.40      6.77 o 
   4   9   4       17.50       17.17      6.24 o 
   5   9   4       75.73       77.13      8.67 o 
   6   9   4       62.47       73.57      7.72 o 
   0  10   4       72.10       85.48      7.25 o 
   1  10   4        1.67       -9.41     10.75 o 
   2  10   4       16.86       19.65      7.98 o 
   3  10   4       14.48       12.31      6.18 o 
   1   1   5      694.35      584.80      5.81 o 
   2   1   5     7822.75     7495.15    284.88 o 
   3   1   5        6.33        6.62      2.11 o 
   4   1   5      688.36      835.80     12.81 o 
   5   1   5      933.30     1055.13     23.62 o 
   6   1   5       16.67       18.98      3.35 o 
   7   1   5       37.26       34.79      4.26 o 
   8   1   5       97.28       92.86      5.59 o 
   9   1   5      148.10      140.06     22.09 o 
  10   1   5       40.16       49.09     10.42 o 
  11   1   5       80.26       83.13      7.99 o 
   0   2   5    11434.84    11121.25    115.72 o 
   1   2   5      145.69      127.40      3.58 o 
   2   2   5       28.75       16.13      2.36 o 
   3   2   5     1583.82     1539.18     43.48 o 
   4   2   5      151.32      172.80      6.57 o 
   5   2   5     2263.27     2395.00     39.18 o 
   6   2   5      598.98      608.20     16.95 o 
   7   2   5       18.73       27.88      7.02 o 
   8   2   5      822.43      798.24     47.78 o 
   9   2   5       11.04        9.65      4.87 o 
  10   2   5       17.30       19.09      8.79 o 
  11   2   5       16.84       14.74      7.05 o 
   1   3   5      385.19      422.03      8.41 o 
   2   3   5      316.68      322.76      6.65 o 
   3   3   5      249.30      218.92      6.98 o 
   4   3   5        3.04        6.87      2.51 o 
   5   3   5       58.66       59.44      4.16 o 
   6   3   5      324.94      304.49      7.91 o 
   7   3   5      182.29      203.03      7.37 o 
   8   3   5      404.73      394.77     15.99 o 
   9   3   5       52.41       60.75      6.01 o 
  10   3   5       23.02       21.34      5.72 o 
  11   3   5       10.54        0.26      5.95 o 
   0   4   5     1015.91     1125.42     11.33 o 
   1   4   5     3365.20     3434.36     19.37 o 
   2   4   5     1521.02     1714.51     14.25 o 
   3   4   5     1675.58     1676.43     46.07 o 
   4   4   5      370.97      386.92     23.31 o 
   5   4   5      622.89      674.30     30.07 o 
   6   4   5      572.36      498.67     23.30 o 
   7   4   5       19.90       16.66      4.80 o 
   8   4   5       60.71       63.98      6.16 o 
   9   4   5        0.46       -1.12      4.98 o 
  10   4   5        2.17        6.04      5.35 o 
   1   5   5       63.70       48.21      3.53 o 
   2   5   5        0.01        7.17      2.74 o 
   3   5   5       48.01       44.23      8.92 o 
   4   5   5      171.48      140.22      7.63 o 
   5   5   5      700.97      649.93     11.73 o 
   6   5   5       23.25       31.09      4.96 o 
   7   5   5       61.52       64.70      9.53 o 
   8   5   5       42.22       45.74      5.77 o 
   9   5   5       29.39       26.68      9.18 o 
  10   5   5       11.01       19.38      5.77 o 
   0   6   5      183.81      224.89     10.37 o 
   1   6   5       10.70        3.97      8.39 o 
   2   6   5       25.13       26.13      4.23 o 
   3   6   5       42.08       40.27      4.60 o 
   4   6   5      325.11      302.58     11.29 o 
   5   6   5       55.91       42.54      5.93 o 
   6   6   5      218.19      223.44      8.43 o 
   7   6   5       39.11       43.13      5.69 o 
   8   6   5       15.80        9.55      5.54 o 
   9   6   5       20.77       23.42      5.91 o 
   1   7   5      302.38      286.08      8.65 o 
   2   7   5      229.03      214.63      7.65 o 
   3   7   5      166.96      167.69      7.37 o 
   4   7   5       59.55       42.81      9.61 o 
   5   7   5        8.16       14.37      5.14 o 
   6   7   5        1.07       10.91      7.53 o 
   7   7   5        0.54        0.00      5.59 o 
   8   7   5       16.80       23.64      6.82 o 
   0   8   5      622.18      562.21     14.17 o 
   1   8   5       22.50       29.62      5.98 o 
   2   8   5       21.34       33.48      5.52 o 
   3   8   5       31.80       26.79      5.59 o 
   4   8   5       49.15       52.60      6.08 o 
   5   8   5        4.90        2.76      8.19 o 
   6   8   5       22.30       15.78      7.25 o 
   7   8   5        1.16       -2.51      6.13 o 
   1   9   5        4.30        8.99      5.43 o 
   2   9   5      143.08      132.11     12.35 o 
   3   9   5        2.42        2.92      5.30 o 
   4   9   5       50.55       56.79     13.92 o 
   5   9   5       13.51       10.61      6.08 o 
   6   9   5       27.22       29.12      6.38 o 
   0  10   5       89.75       82.90      7.65 o 
   1  10   5       32.78       35.33      6.23 o 
   2  10   5        0.24       -1.46      5.54 o 
   3  10   5       76.82       86.12      7.91 o 
   0   0   6     1406.54     1385.99     15.18 o 
   1   0   6     5495.60     5020.29     88.71 o 
   2   0   6      550.85      541.51     12.28 o 
   3   0   6     7200.48     7170.90    103.09 o 
   4   0   6     2060.21     2296.93     38.07 o 
   5   0   6       10.53       12.88      3.35 o 
   6   0   6        4.25        2.89      2.90 o 
   7   0   6       36.94       40.96      5.04 o 
   8   0   6       59.39       54.10      4.78 o 
   9   0   6        0.06       -1.35      4.36 o 
  10   0   6      398.31      347.24     19.31 o 
  11   0   6       32.44       30.05      6.38 o 
   1   1   6     3828.08     3544.29     39.43 o 
   2   1   6      608.41      635.49      7.08 o 
   3   1   6      932.92      994.23     25.49 o 
   4   1   6     1231.16     1231.47     11.81 o 
   5   1   6     3121.05     3434.55     64.07 o 
   6   1   6      106.22      115.56      5.18 o 
   7   1   6        3.24        2.64      3.51 o 
   8   1   6        0.36        5.65      4.06 o 
   9   1   6       23.80       29.80      4.91 o 
  10   1   6        3.14        1.06      5.50 o 
  11   1   6       13.76       15.19      7.76 o 
   0   2   6      630.12      692.19     20.56 o 
   1   2   6     4036.30     3845.83    106.62 o 
   2   2   6     1065.61     1046.04     15.66 o 
   3   2   6      829.22      821.63      9.23 o 
   4   2   6     1317.35     1413.14     55.28 o 
   5   2   6     1259.62     1293.96     22.78 o 
   6   2   6      104.07      118.28      8.09 o 
   7   2   6       13.18       18.99      4.01 o 
   8   2   6       26.80       25.48      5.80 o 
   9   2   6        6.05        3.40      5.40 o 
  10   2   6        3.63        9.36      5.12 o 
  11   2   6        0.07        1.43      4.94 o 
   1   3   6      417.38      458.85      6.83 o 
   2   3   6      183.90      229.42      5.40 o 
   3   3   6       20.25       22.96      3.47 o 
   4   3   6      165.51      132.23     12.43 o 
   5   3   6       22.27       38.83      3.74 o 
   6   3   6      478.50      576.33     16.03 o 
   7   3   6      271.64      264.05     15.96 o 
   8   3   6      495.98      483.90     27.88 o 
   9   3   6      143.20      153.91     16.41 o 
  10   3   6       34.74       38.67      5.84 o 
  11   3   6        0.00       -5.76      5.76 o 
   0   4   6     3922.94     4355.00     64.75 o 
   1   4   6        0.22        3.79      2.79 o 
   2   4   6      363.62      372.01      7.25 o 
   3   4   6      696.11      751.78     10.38 o 
   4   4   6      292.91      331.95     15.13 o 
   5   4   6      558.99      539.00     10.17 o 
   6   4   6      144.54      164.21      6.80 o 
   7   4   6      117.85      103.11      6.40 o 
   8   4   6        0.05       -4.74      7.20 o 
   9   4   6      281.91      282.69     10.10 o 
  10   4   6        0.95        5.94      4.75 o 
   1   5   6       17.60       21.92      2.90 o 
   2   5   6      696.49      693.52     20.91 o 
   3   5   6      233.44      227.46      6.60 o 
   4   5   6       26.06       34.90      7.00 o 
   5   5   6      260.61      269.71     15.55 o 
   6   5   6      104.52      101.44      6.36 o 
   7   5   6       30.05       22.35      6.36 o 
   8   5   6       11.43       15.96      5.43 o 
   9   5   6       42.43       32.19      6.67 o 
  10   5   6        0.05       -3.80      5.77 o 
   0   6   6       60.18       56.50      6.11 o 
   1   6   6       37.54       37.68      4.34 o 
   2   6   6      849.41      943.49     21.04 o 
   3   6   6      767.00      716.58     20.09 o 
   4   6   6       42.03       41.35      4.77 o 
   5   6   6      459.53      443.29     11.86 o 
   6   6   6      103.27      102.25      6.69 o 
   7   6   6       32.03       31.94      6.01 o 
   8   6   6        0.03        0.51      5.32 o 
   9   6   6       31.21       40.18      9.35 o 
   1   7   6       24.52       17.57      7.20 o 
   2   7   6      275.36      282.43      8.80 o 
   3   7   6      928.72      891.13     25.69 o 
   4   7   6       60.16       67.34      8.95 o 
   5   7   6       68.31       72.76      5.85 o 
   6   7   6      103.23      105.57      7.59 o 
   7   7   6      183.84      200.81     10.04 o 
   8   7   6        0.81       -6.65      6.89 o 
   0   8   6      232.07      221.10     10.10 o 
   1   8   6     1430.85     1364.25     18.41 o 
   2   8   6        2.15        1.42      5.10 o 
   3   8   6       58.46       49.45      5.93 o 
   4   8   6       54.62       51.85      5.97 o 
   5   8   6      316.32      287.16     16.54 o 
   6   8   6       17.07       22.22      7.35 o 
   7   8   6       16.10       28.79      6.54 o 
   1   9   6       81.33       74.81      6.79 o 
   2   9   6       22.64       25.12      5.59 o 
   3   9   6        0.22        2.75      6.41 o 
   4   9   6        1.03       12.48      5.57 o 
   5   9   6       68.32       83.09      7.22 o 
   0  10   6      191.73      198.28      9.73 o 
   1  10   6       18.10       19.12      6.10 o 
   2  10   6       25.07       27.84      6.45 o 
   3  10   6       11.45        9.28      6.16 o 
   1   1   7      112.88      111.30     16.44 o 
   2   1   7     2974.87     2901.06     42.73 o 
   3   1   7     3576.72     3769.22     87.06 o 
   4   1   7     2873.79     2779.43     17.99 o 
   5   1   7     2356.61     2416.15     23.12 o 
   6   1   7      388.01      385.46      8.36 o 
   7   1   7       17.95       16.36      4.53 o 
   8   1   7       16.44       10.58      4.25 o 
   9   1   7        1.13       -4.71      4.71 o 
  10   1   7        3.00       10.88      4.42 o 
  11   1   7        4.30       -5.06      5.46 o 
   0   2   7     1172.04     1269.13     10.38 o 
   1   2   7     1992.07     1879.87     46.59 o 
   2   2   7      174.93      172.65      4.47 o 
   3   2   7     3739.82     3751.74     20.00 o 
   4   2   7     1931.69     1950.05     45.69 o 
   5   2   7      442.33      401.36      8.51 o 
   6   2   7       28.13       32.06      5.02 o 
   7   2   7      474.03      493.64     14.68 o 
   8   2   7      173.63      183.29     29.47 o 
   9   2   7       22.63       22.58      4.81 o 
  10   2   7       36.82       38.03      5.66 o 
  11   2   7        0.01       -0.22      5.16 o 
   1   3   7       25.41       40.71     14.55 o 
   2   3   7      960.60      970.81     30.80 o 
   3   3   7        0.29        2.08      2.53 o 
   4   3   7       65.19       73.51      4.77 o 
   5   3   7      180.13      183.80      6.13 o 
   6   3   7      534.84      552.89     10.63 o 
   7   3   7     1215.74     1213.47     16.46 o 
   8   3   7      132.62      141.77      7.29 o 
   9   3   7      105.63      113.39      7.46 o 
  10   3   7        0.01       -4.65      5.23 o 
  11   3   7       21.29       25.45      8.64 o 
   0   4   7      352.09      421.76      7.69 o 
   1   4   7       50.02       18.07      3.52 o 
   2   4   7      480.67      461.20     13.65 o 
   3   4   7     1043.49      932.70     26.60 o 
   4   4   7       75.33       62.23      4.55 o 
   5   4   7     1692.36     1637.26     17.13 o 
   6   4   7       87.25       83.23      5.78 o 
   7   4   7        7.35       13.59      4.45 o 
   8   4   7      280.97      279.03      9.87 o 
   9   4   7       12.81       17.52      5.33 o 
  10   4   7        0.76        4.93      5.42 o 
   1   5   7      136.11      123.60      5.20 o 
   2   5   7       41.80       51.52      3.91 o 
   3   5   7       31.45       28.75      4.13 o 
   4   5   7       40.10       30.65      4.33 o 
   5   5   7       76.39       73.44      6.07 o 
   6   5   7      253.32      271.97     19.66 o 
   7   5   7        1.63        4.18      4.60 o 
   8   5   7      154.86      162.79     13.39 o 
   9   5   7      158.13      171.41      8.90 o 
  10   5   7       19.02        2.44      6.20 o 
   0   6   7      487.09      506.02     16.74 o 
   1   6   7      369.27      408.11      9.39 o 
   2   6   7       35.01       31.15      4.97 o 
   3   6   7        2.28        7.81      8.34 o 
   4   6   7       91.71       99.54      9.79 o 
   5   6   7       51.33       66.86      5.78 o 
   6   6   7      269.61      282.80      9.62 o 
   7   6   7        0.55       -2.71      5.09 o 
   8   6   7        2.30        6.07      5.14 o 
   9   6   7        2.31        0.52      5.75 o 
   1   7   7       63.81       57.61      6.01 o 
   2   7   7      123.53      142.21      7.09 o 
   3   7   7        2.76       -1.86      4.77 o 
   4   7   7       61.34       77.21      6.11 o 
   5   7   7        8.38       19.36      6.21 o 
   6   7   7        0.80        2.31      6.46 o 
   7   7   7        3.84       14.40      5.51 o 
   8   7   7       13.20       11.36      6.00 o 
   0   8   7      549.91      518.82     12.10 o 
   1   8   7       80.13       86.82      6.83 o 
   2   8   7       51.98       58.81      6.07 o 
   3   8   7       57.89       55.91      6.21 o 
   4   8   7        9.15        2.26      5.09 o 
   5   8   7      132.21      129.09      8.70 o 
   6   8   7       32.88       32.69      6.68 o 
   7   8   7        1.10       -1.00      5.95 o 
   1   9   7       18.16       18.26      6.02 o 
   2   9   7      152.24      132.39      8.17 o 
   3   9   7        2.28       -0.51      5.27 o 
   4   9   7       38.93       48.90      8.42 o 
   5   9   7        1.67        0.98      5.68 o 
   0  10   7       64.54       66.76     10.55 o 
   1  10   7       18.45       33.07      8.44 o 
   2  10   7       91.04      115.53      8.55 o 
   0   0   8     4800.06     4072.60     94.29 o 
   1   0   8     2347.76     2063.25     43.52 o 
   2   0   8       59.21       76.38      3.23 o 
   3   0   8     6368.95     6975.42    172.11 o 
   4   0   8     5379.12     5834.77     26.68 o 
   5   0   8     2697.55     2565.25     27.14 o 
   6   0   8        3.72        9.14      3.62 o 
   7   0   8      887.16      839.05     53.60 o 
   8   0   8       32.26       33.08      4.41 o 
   9   0   8       41.64       33.04      5.51 o 
  10   0   8        4.45        2.29      5.19 o 
  11   0   8       15.00       17.91      5.28 o 
   1   1   8      535.40      563.16      7.11 o 
   2   1   8     1060.56     1104.34     42.11 o 
   3   1   8      143.67      117.71      6.11 o 
   4   1   8      620.67      542.67      8.78 o 
   5   1   8        9.00       18.41      3.77 o 
   6   1   8        1.70       -1.42      3.52 o 
   7   1   8     1446.89     1460.28     90.03 o 
   8   1   8       32.54       47.07      5.12 o 
   9   1   8       94.72      110.33     11.41 o 
  10   1   8       20.78       22.12      7.40 o 
  11   1   8        0.47        5.71      5.06 o 
   0   2   8       11.16        6.84      1.97 o 
   1   2   8     1670.51     1589.55     12.45 o 
   2   2   8      673.59      597.96      8.19 o 
   3   2   8       23.79       37.28      5.78 o 
   4   2   8       19.86        4.65      7.73 o 
   5   2   8      114.86      111.03     10.32 o 
   6   2   8       41.81       30.24      6.44 o 
   7   2   8      246.10      246.22      8.25 o 
   8   2   8      149.23      137.01     10.80 o 
   9   2   8       45.56       47.64      5.65 o 
  10   2   8        0.94       -7.71      9.55 o 
  11   2   8        3.75        6.99      6.03 o 
   1   3   8      324.18      382.39     21.15 o 
   2   3   8     1011.66      964.88     41.33 o 
   3   3   8      472.92      423.20      7.87 o 
   4   3   8        2.78        7.03      7.17 o 
   5   3   8      156.27      170.58      6.17 o 
   6   3   8      111.27      124.79      6.46 o 
   7   3   8       38.93       34.10      5.43 o 
   8   3   8        5.43        1.16      7.30 o 
   9   3   8       32.65       36.13      5.50 o 
  10   3   8        6.44        5.21      6.08 o 
   0   4   8       74.66       83.50      4.56 o 
   1   4   8       31.21       20.62      4.33 o 
   2   4   8      138.24      124.13      6.04 o 
   3   4   8       65.48       71.10      4.71 o 
   4   4   8      279.55      274.35     11.14 o 
   5   4   8        2.14        3.26      4.32 o 
   6   4   8      317.68      348.22      9.31 o 
   7   4   8       16.41       20.44     16.63 o 
   8   4   8       30.64       28.89      5.10 o 
   9   4   8       37.86       40.53      6.03 o 
  10   4   8        0.15       -3.78      5.31 o 
   1   5   8        8.77        7.70      3.28 o 
   2   5   8      162.97      170.90      6.23 o 
   3   5   8      276.07      258.62      9.16 o 
   4   5   8       54.48       68.12      5.50 o 
   5   5   8     1832.59     1900.63     23.21 o 
   6   5   8       51.29       40.48      5.30 o 
   7   5   8      313.43      306.92      9.85 o 
   8   5   8       16.91       14.06      8.11 o 
   9   5   8        0.37        2.60      5.51 o 
   0   6   8       20.13       17.39      6.03 o 
   1   6   8      604.32      582.63     11.18 o 
   2   6   8        7.53        9.01      4.15 o 
   3   6   8      705.71      713.53     12.68 o 
   4   6   8        0.27        2.47      8.62 o 
   5   6   8       52.00       52.45      7.38 o 
   6   6   8       98.17      101.03      8.11 o 
   7   6   8        2.90        7.16      4.91 o 
   8   6   8       16.75       16.42      5.38 o 
   9   6   8       10.72       13.80      5.85 o 
   1   7   8      233.68      212.29     17.15 o 
   2   7   8       33.65       31.35      5.28 o 
   3   7   8        3.15       11.43      4.73 o 
   4   7   8       81.90       68.74      6.38 o 
   5   7   8        9.70       17.64      5.27 o 
   6   7   8       78.29       76.10      7.15 o 
   7   7   8        2.87        7.41      5.60 o 
   8   7   8       21.26        4.73      6.07 o 
   0   8   8       48.21       27.46      8.31 o 
   1   8   8       31.59       31.47      5.41 o 
   2   8   8       34.98       35.64      8.77 o 
   3   8   8       89.62       94.87      9.99 o 
   4   8   8       23.09       35.14     12.27 o 
   5   8   8      430.56      432.33     12.69 o 
   6   8   8       96.26       91.72      7.78 o 
   7   8   8        2.57        7.86      8.87 o 
   1   9   8       20.73       30.13      6.03 o 
   2   9   8        0.10       -1.68      5.47 o 
   3   9   8        7.81       14.21      5.42 o 
   4   9   8        6.23       -4.06      5.94 o 
   5   9   8        8.40       19.92      6.03 o 
   0  10   8       29.69       48.02     12.83 o 
   1  10   8       24.76       11.23      6.54 o 
   1   1   9       81.02       84.21      3.40 o 
   2   1   9     3049.04     3130.90     26.51 o 
   3   1   9      999.47     1119.48     23.81 o 
   4   1   9     1817.74     1990.63     38.00 o 
   5   1   9       34.82      110.76     53.97 o 
   6   1   9       84.85       80.74      5.27 o 
   7   1   9        0.53       -1.03      4.64 o 
   8   1   9      280.97      282.98     12.08 o 
   9   1   9       63.67       67.50     13.00 o 
  10   1   9        0.15       -1.28      5.13 o 
  11   1   9        0.03       -0.52      5.56 o 
   0   2   9     1396.09     1372.46     21.81 o 
   1   2   9     1671.37     1607.32     44.34 o 
   2   2   9      500.34      497.10     10.96 o 
   3   2   9     1394.33     1285.30     13.00 o 
   4   2   9      493.87      498.52      8.71 o 
   5   2   9      904.83      894.03     19.60 o 
   6   2   9      207.48      217.27      7.46 o 
   7   2   9       56.64       58.81     10.37 o 
   8   2   9      217.13      208.65      8.12 o 
   9   2   9       87.23       82.41      9.08 o 
  10   2   9        0.03       -0.51      5.05 o 
  11   2   9       20.56       24.79     10.42 o 
   1   3   9      128.89      135.13      4.69 o 
   2   3   9      147.64      139.53     13.14 o 
   3   3   9      472.54      492.85      8.99 o 
   4   3   9      304.61      333.37      7.84 o 
   5   3   9      199.31      188.14     12.73 o 
   6   3   9      120.18      112.60      6.33 o 
   7   3   9      314.98      324.65     18.65 o 
   8   3   9       49.78       43.44      8.92 o 
   9   3   9       16.47       15.93      5.12 o 
  10   3   9       55.87       60.35      6.84 o 
   0   4   9      237.86      307.11     12.28 o 
   1   4   9     3472.33     3572.37     94.04 o 
   2   4   9      884.53      811.53     27.34 o 
   3   4   9      875.05      875.24     20.66 o 
   4   4   9       70.50       62.02      5.07 o 
   5   4   9       83.31       79.78     12.63 o 
   6   4   9      143.49      151.91     17.62 o 
   7   4   9      371.29      388.45     10.53 o 
   8   4   9        0.03       -0.91      8.41 o 
   9   4   9        4.80        5.09      4.99 o 
  10   4   9        6.73       12.43      5.78 o 
   1   5   9      172.01      194.24      6.49 o 
   2   5   9      245.53      223.76      9.26 o 
   3   5   9      190.19      209.48      7.26 o 
   4   5   9       54.88       81.97      8.90 o 
   5   5   9      350.27      349.91      9.96 o 
   6   5   9      268.96      252.17      8.84 o 
   7   5   9        0.43        1.21      5.06 o 
   8   5   9        5.15       12.41      5.11 o 
   9   5   9        0.60       13.39      6.31 o 
   0   6   9       64.58       71.67      4.78 o 
   1   6   9       42.16       41.48      4.47 o 
   2   6   9       24.49       28.01      4.55 o 
   3   6   9       52.49       78.13      6.59 o 
   4   6   9       69.36       60.42      6.48 o 
   5   6   9       39.94       48.27      5.93 o 
   6   6   9      173.03      156.61      7.88 o 
   7   6   9       12.01       20.59      4.97 o 
   8   6   9        2.79        0.19      5.48 o 
   1   7   9        0.82        4.48      4.27 o 
   2   7   9       65.79       82.57      9.10 o 
   3   7   9      712.45      685.83     13.64 o 
   4   7   9      165.28      145.17      8.13 o 
   5   7   9      200.59      184.80     13.75 o 
   6   7   9       29.70       28.57      5.93 o 
   7   7   9       24.63       37.36      5.77 o 
   8   7   9        0.08       -3.95      8.57 o 
   0   8   9      190.27      210.38     10.14 o 
   1   8   9        4.57        5.05      5.93 o 
   2   8   9       47.01       53.13     10.16 o 
   3   8   9       32.18       24.56      5.56 o 
   4   8   9        2.34        0.69     15.94 o 
   5   8   9        5.09        3.98      6.32 o 
   6   8   9        9.74       19.73      5.88 o 
   1   9   9      163.75      150.18      9.17 o 
   2   9   9       39.55       36.32      6.75 o 
   3   9   9        1.88       -4.97      5.59 o 
   4   9   9       26.83       37.10     20.63 o 
   0   0  10       13.91       11.58      2.33 o 
   1   0  10     1646.05     1499.57     12.66 o 
   2   0  10      135.37      174.76      5.02 o 
   3   0  10      671.07      632.32      9.19 o 
   4   0  10     1560.50     1569.44     14.83 o 
   5   0  10     1929.61     1903.07     45.68 o 
   6   0  10      465.94      499.40     10.27 o 
   7   0  10        3.46       -1.87      4.42 o 
   8   0  10      236.47      198.81      8.19 o 
   9   0  10        3.71        4.32      4.94 o 
  10   0  10        8.58       10.82      4.71 o 
  11   0  10       34.58       29.92      6.51 o 
   1   1  10       18.93       -8.70     19.85 o 
   2   1  10       15.45        9.03      3.14 o 
   3   1  10     2221.57     2356.15     17.31 o 
   4   1  10      152.18      153.49     13.54 o 
   5   1  10       36.02       26.69      4.77 o 
   6   1  10        0.74        3.00      3.89 o 
   7   1  10      279.26      274.89      8.68 o 
   8   1  10      214.39      229.77      9.07 o 
   9   1  10       54.28       47.71      5.92 o 
  10   1  10      112.06      129.14     12.07 o 
   0   2  10       35.23       33.54     10.01 o 
   1   2  10     1162.19     1153.71     11.76 o 
   2   2  10        0.18        0.93      2.91 o 
   3   2  10      546.54      511.72     25.82 o 
   4   2  10      447.67      395.75      8.37 o 
   5   2  10      353.59      321.86      8.56 o 
   6   2  10      109.46       92.33      5.55 o 
   7   2  10      505.26      426.00     10.68 o 
   8   2  10       84.87       75.30      9.41 o 
   9   2  10       12.54       12.35      7.38 o 
  10   2  10       52.99       44.94      6.31 o 
   1   3  10      122.81      140.38      5.05 o 
   2   3  10      401.81      417.94     10.90 o 
   3   3  10      392.54      333.88     16.33 o 
   4   3  10      115.23      124.26      5.63 o 
   5   3  10      245.99      258.68     25.12 o 
   6   3  10     1084.94     1005.71     29.12 o 
   7   3  10       61.00       74.67      6.23 o 
   8   3  10       20.87       22.30      6.01 o 
   9   3  10        5.16        8.97      5.05 o 
  10   3  10        1.02       -6.39      6.39 o 
   0   4  10       23.66       21.76      3.73 o 
   1   4  10        9.19        3.60      3.39 o 
   2   4  10       43.88       57.35      4.46 o 
   3   4  10      509.04      494.79      9.97 o 
   4   4  10       47.01       37.65      7.35 o 
   5   4  10     1001.62      991.34     15.47 o 
   6   4  10       45.57       66.69      5.58 o 
   7   4  10      170.88      145.63     12.38 o 
   8   4  10        1.00       -1.85      5.05 o 
   9   4  10       13.29       14.68      5.71 o 
  10   4  10        5.77        5.83      5.67 o 
   1   5  10        2.47        6.80      3.15 o 
   2   5  10       27.33       33.26      4.38 o 
   3   5  10      244.19      252.19     14.66 o 
   4   5  10       18.90       22.47      5.04 o 
   5   5  10        1.58        0.20      5.88 o 
   6   5  10       76.71       78.94     12.35 o 
   7   5  10       79.70       74.84     13.51 o 
   8   5  10        5.23        6.10      5.20 o 
   9   5  10        7.20       11.16      5.55 o 
   0   6  10       11.62       10.72      4.01 o 
   1   6  10        0.46        4.40      3.68 o 
   2   6  10      168.26      132.69      6.90 o 
   3   6  10      667.26      635.43     20.45 o 
   4   6  10      144.23      144.51      7.78 o 
   5   6  10       63.97       62.50      5.89 o 
   6   6  10      157.43      147.24     13.49 o 
   7   6  10      131.82      149.09      9.99 o 
   8   6  10        1.68        1.01      5.31 o 
   1   7  10       96.59      112.65      7.76 o 
   2   7  10        0.00        0.46      4.60 o 
   3   7  10        7.10       11.45      5.00 o 
   4   7  10       38.73       34.70      9.86 o 
   5   7  10      434.83      447.78     12.49 o 
   6   7  10       32.49       31.48      6.32 o 
   7   7  10       25.38       30.94      6.16 o 
   0   8  10      220.20      198.73      9.01 o 
   1   8  10      148.30      165.41      8.58 o 
   2   8  10        0.64        4.18      4.83 o 
   3   8  10       41.49       45.74      6.61 o 
   4   8  10      222.08      225.80     16.56 o 
   5   8  10        9.12       18.06      5.99 o 
   6   8  10       11.56       11.97      6.72 o 
   1   9  10       37.08       33.99      6.81 o 
   2   9  10       52.04       40.89      7.68 o 
   3   9  10        1.16        7.46      7.50 o 
   4   9  10        0.02        2.02      5.86 o 
   1   1  11     1057.05     1037.81     11.88 o 
   2   1  11       76.08       81.71      5.17 o 
   3   1  11       14.63       12.27      4.66 o 
   4   1  11      339.38      306.79      7.63 o 
   5   1  11        0.22        1.70      3.63 o 
   6   1  11       59.14       35.34      6.08 o 
   7   1  11      131.00      113.18      8.22 o 
   8   1  11       17.03       15.51      5.27 o 
   9   1  11        6.66        5.21      5.09 o 
  10   1  11        2.49        3.13      5.46 o 
   0   2  11     2123.41     2003.60    105.44 o 
   1   2  11      149.57      141.02      5.29 o 
   2   2  11      234.78      194.21     16.62 o 
   3   2  11      680.37      607.81     23.55 o 
   4   2  11        0.30       -2.41      3.73 o 
   5   2  11     1301.55     1254.33     15.23 o 
   6   2  11        0.82        0.08      4.08 o 
   7   2  11      203.81      180.43      8.14 o 
   8   2  11      134.27      129.10      7.45 o 
   9   2  11        9.07       14.09      5.53 o 
  10   2  11        0.57       -3.88      7.93 o 
   1   3  11       27.43       27.61      3.30 o 
   2   3  11       97.20      116.35      5.76 o 
   3   3  11       13.12        5.04      3.73 o 
   4   3  11      763.40      771.34     25.53 o 
   5   3  11       54.28       53.50      5.23 o 
   6   3  11      627.82      676.97     12.93 o 
   7   3  11       22.47       19.12      4.99 o 
   8   3  11       42.16       52.09      6.17 o 
   9   3  11       91.61       81.86     14.22 o 
  10   3  11       54.39       44.20      7.15 o 
   0   4  11     1340.71     1361.21     37.29 o 
   1   4  11        1.14       -2.13      3.15 o 
   2   4  11      262.66      251.46      7.48 o 
   3   4  11     1238.61     1142.89     58.89 o 
   4   4  11       82.66       87.62      5.62 o 
   5   4  11      864.08      794.29     13.57 o 
   6   4  11       63.90       46.83      8.54 o 
   7   4  11       16.85       18.58      5.12 o 
   8   4  11        0.91       -2.75      6.39 o 
   9   4  11        3.93        5.70      5.58 o 
   1   5  11       12.19       16.72      3.83 o 
   2   5  11      207.64      195.11      8.88 o 
   3   5  11        7.00        5.25      8.14 o 
   4   5  11       13.08       10.46      7.00 o 
   5   5  11       13.33        4.15      4.55 o 
   6   5  11       54.53       38.48      5.65 o 
   7   5  11       89.94       93.61     10.93 o 
   8   5  11        4.42       10.30      8.11 o 
   9   5  11       24.22       34.65      6.27 o 
   0   6  11      150.58      158.92      8.39 o 
   1   6  11        1.74        4.15      4.46 o 
   2   6  11       20.80       26.10      4.76 o 
   3   6  11        0.08        0.60      4.53 o 
   4   6  11      703.02      752.86     14.17 o 
   5   6  11        3.69        4.29      4.98 o 
   6   6  11        0.58        8.65      7.68 o 
   7   6  11      104.54       92.31      8.17 o 
   8   6  11        1.23        0.30      5.83 o 
   1   7  11      107.64      116.51      6.77 o 
   2   7  11        3.88       15.42      4.40 o 
   3   7  11      186.40      166.41      9.94 o 
   4   7  11        0.00        5.35      5.10 o 
   5   7  11       22.97       37.42      6.11 o 
   6   7  11       28.69       39.74      6.62 o 
   7   7  11       40.66       44.04      6.81 o 
   0   8  11      142.92      123.73      9.81 o 
   1   8  11        9.71       16.44      5.39 o 
   2   8  11       84.19       63.73     10.88 o 
   3   8  11       52.15       46.32      6.75 o 
   4   8  11        5.82        7.50      6.67 o 
   5   8  11       30.98       42.42      6.75 o 
   1   9  11        4.48        8.65      8.52 o 
   2   9  11       20.33       18.87      6.56 o 
   3   9  11       48.60       56.29      8.67 o 
   0   0  12     7804.88     7572.27    379.25 o 
   1   0  12     3158.20     3019.56     95.03 o 
   2   0  12     2361.25     2213.12     17.52 o 
   3   0  12      486.09      425.31      8.55 o 
   4   0  12      361.27      377.73      8.45 o 
   5   0  12       35.15       28.04      4.03 o 
   6   0  12      167.96      159.49      8.34 o 
   7   0  12     1062.81      999.36     30.71 o 
   8   0  12      181.89      169.61      7.99 o 
   9   0  12       55.75       41.93      6.64 o 
  10   0  12        0.18        8.75      6.39 o 
   1   1  12      325.61      319.10     26.71 o 
   2   1  12      237.85      235.66      6.49 o 
   3   1  12      442.03      415.84      8.30 o 
   4   1  12      540.66      539.85     10.32 o 
   5   1  12      219.57      229.69      7.39 o 
   6   1  12      650.89      684.47     22.82 o 
   7   1  12        0.21        1.61      5.07 o 
   8   1  12       12.12        5.64      4.96 o 
   9   1  12        0.19       -5.29      5.29 o 
  10   1  12       36.57       42.95     11.58 o 
   0   2  12      137.45      117.97      6.87 o 
   1   2  12      144.70      138.08      5.78 o 
   2   2  12      100.47       95.29      4.92 o 
   3   2  12       30.34       21.75      3.91 o 
   4   2  12      641.51      633.03     12.28 o 
   5   2  12      118.35       98.08      7.78 o 
   6   2  12      271.17      218.52      8.29 o 
   7   2  12       95.92       95.77      6.54 o 
   8   2  12       28.26       27.73      6.44 o 
   9   2  12       61.42       51.04      6.42 o 
  10   2  12        9.98       10.83      7.10 o 
   1   3  12        4.26        3.30      3.73 o 
   2   3  12        0.30       -3.26      3.26 o 
   3   3  12     1244.32     1265.16     15.37 o 
   4   3  12      162.05      150.42     11.82 o 
   5   3  12       14.33       10.12      4.68 o 
   6   3  12       39.24       37.09     10.27 o 
   7   3  12        8.66       11.15      4.84 o 
   8   3  12        0.00       -5.32      5.32 o 
   9   3  12       18.45       20.83      5.88 o 
   0   4  12        8.90       11.95      3.65 o 
   1   4  12        1.59       -3.69      3.69 o 
   2   4  12      283.24      270.44      7.87 o 
   3   4  12       79.83       82.33      5.50 o 
   4   4  12      373.86      376.38      9.76 o 
   5   4  12       35.99       27.20      5.88 o 
   6   4  12        7.59        7.71     15.54 o 
   7   4  12       41.41       44.91      5.85 o 
   8   4  12       76.96       71.73      9.15 o 
   9   4  12       12.88       11.32      6.38 o 
   1   5  12       83.08       78.55      5.65 o 
   2   5  12      164.56      167.79      7.12 o 
   3   5  12      545.53      501.47     11.13 o 
   4   5  12        3.04        8.01      6.54 o 
   5   5  12       15.02       19.26      4.52 o 
   6   5  12        2.35       -0.66      5.27 o 
   7   5  12      109.96      105.24      7.72 o 
   8   5  12       87.25       92.78      7.87 o 
   0   6  12      601.81      537.83     24.16 o 
   1   6  12      442.13      457.09     13.15 o 
   2   6  12       20.89       13.01      4.81 o 
   3   6  12       82.02       76.86      6.10 o 
   4   6  12       21.95       15.54      5.65 o 
   5   6  12      112.31      127.91      7.45 o 
   6   6  12       85.67       83.38     11.53 o 
   7   6  12       17.95       23.22     10.44 o 
   8   6  12        0.53        5.07      8.92 o 
   1   7  12        3.33        6.40     10.34 o 
   2   7  12       65.32       75.10     12.37 o 
   3   7  12        1.33       -5.19      5.65 o 
   4   7  12      133.31      114.20      8.07 o 
   5   7  12        1.15       -0.52      5.59 o 
   6   7  12        2.21       -0.22      6.23 o 
   0   8  12      213.35      192.36     22.62 o 
   1   8  12        6.13       11.29      7.25 o 
   2   8  12       97.15      109.17      7.60 o 
   3   8  12       22.46       30.02      5.92 o 
   4   8  12        4.73        0.26      5.53 o 
   5   8  12        0.47        1.87      5.65 o 
   1   9  12       20.64       25.89      6.31 o 
   2   9  12       85.67       96.77      7.56 o 
   1   1  13      466.81      448.52     20.55 o 
   2   1  13      468.35      465.76      9.21 o 
   3   1  13        2.41       -3.55      3.55 o 
   4   1  13       29.73       26.50      4.64 o 
   5   1  13        0.78        1.37      3.75 o 
   6   1  13      564.75      538.08     23.49 o 
   7   1  13       13.46       -4.50      4.59 o 
   8   1  13       37.11       42.77      5.67 o 
   9   1  13       44.36       47.44      6.43 o 
  10   1  13       22.55       28.57      6.63 o 
   0   2  13      243.36      238.39      9.11 o 
   1   2  13      757.92      733.83     41.13 o 
   2   2  13      617.10      543.77     49.56 o 
   3   2  13      575.33      551.87     10.60 o 
   4   2  13        2.38        8.23      4.05 o 
   5   2  13      102.96      107.42      8.06 o 
   6   2  13       69.70       73.10      7.40 o 
   7   2  13      189.31      162.88      8.10 o 
   8   2  13       39.07       33.52      6.21 o 
   9   2  13       12.24       15.87      5.72 o 
   1   3  13       12.55       14.13      3.71 o 
   2   3  13       57.92       68.16      4.94 o 
   3   3  13      303.28      274.94      8.42 o 
   4   3  13       35.52       38.19      4.84 o 
   5   3  13      301.83      326.03      9.31 o 
   6   3  13        6.21       -4.49      4.49 o 
   7   3  13        4.48        9.48      6.16 o 
   8   3  13       52.78       77.99      9.07 o 
   9   3  13        0.12        7.95      5.43 o 
   0   4  13      187.13      177.26      6.90 o 
   1   4  13      345.31      351.93      9.08 o 
   2   4  13       37.47       37.63      4.62 o 
   3   4  13       28.34       38.87     11.58 o 
   4   4  13     1091.88     1070.24     59.17 o 
   5   4  13      177.26      155.50     11.64 o 
   6   4  13      189.55      179.65     18.84 o 
   7   4  13       20.31       14.35      5.64 o 
   8   4  13        0.03       -5.05      5.27 o 
   9   4  13      227.24      247.90     10.83 o 
   1   5  13       18.66       10.28      5.55 o 
   2   5  13        0.28        1.98     11.20 o 
   3   5  13      142.54      141.64      7.46 o 
   4   5  13        5.28        2.32      4.60 o 
   5   5  13       54.84       70.66      9.18 o 
   6   5  13       33.42       40.05      5.68 o 
   7   5  13        5.52        5.82      5.84 o 
   8   5  13      230.87      239.34     10.67 o 
   0   6  13        2.00       10.31      5.27 o 
   1   6  13       10.11       11.25      5.19 o 
   2   6  13        0.17       -2.88      4.89 o 
   3   6  13       14.74       10.32      5.18 o 
   4   6  13       16.52       10.04      5.11 o 
   5   6  13       24.75        7.45      5.92 o 
   6   6  13       10.43       14.08      6.05 o 
   7   6  13       69.94       85.59      8.03 o 
   1   7  13      292.31      303.78     14.05 o 
   2   7  13      133.85      131.41      7.73 o 
   3   7  13        3.75        8.54      9.91 o 
   4   7  13        0.06        0.62      6.39 o 
   5   7  13       41.48       43.23      6.42 o 
   6   7  13      162.60      146.63      9.56 o 
   0   8  13        5.05       14.69      7.48 o 
   1   8  13       40.33       45.16      6.15 o 
   2   8  13        6.27       10.15      5.64 o 
   3   8  13        0.82       -1.66      5.98 o 
   4   8  13        1.73        2.52     15.56 o 
   0   0  14       18.65        8.07      7.76 o 
   1   0  14      180.74      196.08      6.49 o 
   2   0  14      155.61      152.00      5.85 o 
   3   0  14      422.46      344.49     11.96 o 
   4   0  14      901.16      904.02     59.55 o 
   5   0  14      478.01      454.57     10.72 o 
   6   0  14      230.15      235.09     18.14 o 
   7   0  14       26.40       37.62      4.97 o 
   8   0  14       35.14       32.14      5.64 o 
   9   0  14        4.40        2.74      7.50 o 
   1   1  14       24.88       23.46      4.50 o 
   2   1  14      138.71      151.10     17.85 o 
   3   1  14      254.38      227.60     20.35 o 
   4   1  14      251.48      284.98      8.32 o 
   5   1  14       10.61       11.97      4.31 o 
   6   1  14        8.97       11.15      9.96 o 
   7   1  14       11.85       22.05     12.22 o 
   8   1  14       82.18       98.25      9.63 o 
   9   1  14       16.58        6.02      6.07 o 
   0   2  14        9.64        7.93      3.71 o 
   1   2  14        0.01       -3.49      3.49 o 
   2   2  14     1214.75     1155.09     64.16 o 
   3   2  14      240.05      234.94      7.55 o 
   4   2  14       59.35       58.69      5.28 o 
   5   2  14      150.29      120.18      6.83 o 
   6   2  14       32.83       26.61      4.91 o 
   7   2  14       39.40       37.58      8.21 o 
   8   2  14       14.03       14.97      5.27 o 
   9   2  14       91.66       57.82      7.46 o 
   1   3  14      399.36      375.94      9.08 o 
   2   3  14      149.31      138.24     10.85 o 
   3   3  14      526.86      475.64     16.28 o 
   4   3  14      119.15      110.45      7.83 o 
   5   3  14       12.94       18.31     14.37 o 
   6   3  14       68.10       83.16      6.24 o 
   7   3  14        2.21       -4.72      4.72 o 
   8   3  14        1.38       -1.42      5.48 o 
   9   3  14        0.69       -1.62      5.86 o 
   0   4  14       73.48       57.69      5.86 o 
   1   4  14       56.75       47.04      4.96 o 
   2   4  14       17.13        8.65      4.05 o 
   3   4  14      240.10      213.50      8.18 o 
   4   4  14       16.23       11.56     12.24 o 
   5   4  14        0.03       -3.36      4.55 o 
   6   4  14       19.79       19.00      5.33 o 
   7   4  14       25.10       31.10     11.08 o 
   8   4  14        1.32       -2.55      5.98 o 
   1   5  14      105.02      104.55      7.56 o 
   2   5  14      363.53      373.60     10.37 o 
   3   5  14       50.72       44.92      5.52 o 
   4   5  14       78.11       88.63      6.40 o 
   5   5  14      146.74      149.39      7.87 o 
   6   5  14       10.69        8.69      5.32 o 
   7   5  14        5.39       10.59      5.77 o 
   8   5  14        0.29       -6.32      6.88 o 
   0   6  14      564.94      530.34     19.17 o 
   1   6  14       28.14       29.42      8.57 o 
   2   6  14       11.25       14.92      7.32 o 
   3   6  14       47.95       48.65      5.61 o 
   4   6  14       87.41       78.78      6.81 o 
   5   6  14       61.54       66.09      6.69 o 
   6   6  14       17.54       21.67      5.71 o 
   7   6  14      154.18      162.66     23.05 o 
   1   7  14        9.86       14.83      5.79 o 
   2   7  14       16.70       23.82     10.92 o 
   3   7  14        2.51        5.79      5.15 o 
   4   7  14        0.11       -5.32      5.32 o 
   5   7  14        0.43        2.13      5.45 o 
   0   8  14        5.68        3.64      5.63 o 
   1   8  14       23.90       25.74      5.84 o 
   2   8  14        9.56        8.64      7.20 o 
   3   8  14       28.38       29.98      8.11 o 
   1   1  15        0.84       -4.30      4.30 o 
   2   1  15      210.04      210.69      7.24 o 
   3   1  15       56.76       54.42      5.10 o 
   4   1  15        3.16       -3.40      4.07 o 
   5   1  15      259.56      260.63      8.50 o 
   6   1  15      125.73      117.40      6.92 o 
   7   1  15        0.81       -4.92      4.92 o 
   8   1  15        0.01       -3.22      9.86 o 
   9   1  15       34.36       35.30      6.24 o 
   0   2  15      892.73      789.21     36.13 o 
   1   2  15       29.10       38.64      4.27 o 
   2   2  15      551.82      485.54     10.83 o 
   3   2  15        7.34       -4.35      4.35 o 
   4   2  15       50.82       47.89      5.04 o 
   5   2  15      366.73      340.77      9.79 o 
   6   2  15       86.28       79.29      6.71 o 
   7   2  15        6.33        0.92      5.27 o 
   8   2  15        3.49        3.51      4.96 o 
   9   2  15       62.01       70.91      7.42 o 
   1   3  15        2.89        7.83      4.00 o 
   2   3  15      273.57      284.60      8.83 o 
   3   3  15       15.86       27.39      5.98 o 
   4   3  15      505.55      575.43     23.67 o 
   5   3  15       37.53       37.74      5.59 o 
   6   3  15       42.42       56.21      5.70 o 
   7   3  15      127.09      116.24     14.86 o 
   8   3  15       76.83       85.85      9.48 o 
   0   4  15     1223.66     1272.26     19.02 o 
   1   4  15       85.08       84.47      6.02 o 
   2   4  15      286.98      310.46      9.17 o 
   3   4  15      129.22      134.26     11.03 o 
   4   4  15       22.68       18.07      5.34 o 
   5   4  15        0.01        2.51      4.70 o 
   6   4  15        0.74        7.60      9.12 o 
   7   4  15       27.17       21.35      5.83 o 
   8   4  15       42.99       55.40     13.00 o 
   1   5  15       86.60       92.34      6.86 o 
   2   5  15       62.58       68.00      6.08 o 
   3   5  15       89.52       94.50     17.62 o 
   4   5  15       27.69       29.28      5.36 o 
   5   5  15        0.40        2.00      4.71 o 
   6   5  15       47.66       67.10      6.67 o 
   7   5  15       10.20       25.60     13.10 o 
   0   6  15       30.38       25.85      6.34 o 
   1   6  15       46.04       43.47      6.29 o 
   2   6  15      352.24      392.48     11.68 o 
   3   6  15       32.15       39.95      5.73 o 
   4   6  15        0.46       -5.21      5.21 o 
   5   6  15        3.35        9.10      5.32 o 
   6   6  15       36.10       47.27      6.59 o 
   1   7  15      178.75      175.96     12.60 o 
   2   7  15       17.29       21.68      6.77 o 
   3   7  15       29.57       32.82      8.77 o 
   4   7  15        0.44       -2.97      5.30 o 
   5   7  15        1.26        6.09      5.54 o 
   0   8  15       53.75       49.61      7.12 o 
   1   8  15        3.31       -0.10      5.69 o 
   2   8  15       46.74       49.63      6.79 o 
   0   0  16     2622.64     2699.25     36.54 o 
   1   0  16      519.34      493.46     10.45 o 
   2   0  16      818.91      795.89     40.89 o 
   3   0  16      123.81      143.30      6.81 o 
   4   0  16      133.17      112.49      6.23 o 
   5   0  16       48.38       37.02     10.37 o 
   6   0  16       58.50       49.91      5.44 o 
   7   0  16        0.02        0.38      4.60 o 
   8   0  16       20.48       26.18      6.24 o 
   9   0  16      241.23      260.93     10.74 o 
   1   1  16      385.26      384.88     12.64 o 
   2   1  16        6.12        2.79     13.66 o 
   3   1  16      140.98      143.54      6.88 o 
   4   1  16       95.74      115.02      6.43 o 
   5   1  16      102.68      113.49      6.79 o 
   6   1  16       29.67       43.05      5.72 o 
   7   1  16      108.09      111.30      7.17 o 
   8   1  16      112.55      116.57      8.03 o 
   9   1  16       54.02       57.90     10.85 o 
   0   2  16        2.06       -4.71      4.71 o 
   1   2  16      164.05      179.19      7.38 o 
   2   2  16      187.51      192.79      7.92 o 
   3   2  16      258.52      218.65      8.19 o 
   4   2  16       39.25       27.00      4.82 o 
   5   2  16      127.49      134.83      7.26 o 
   6   2  16      210.96      189.60      8.73 o 
   7   2  16        0.04        7.80      4.68 o 
   8   2  16       48.74       41.35      6.69 o 
   1   3  16      207.63      211.55     15.70 o 
   2   3  16        8.51        1.29      4.51 o 
   3   3  16       11.89        4.11      4.41 o 
   4   3  16       15.31       -2.39      6.13 o 
   5   3  16       58.22       64.50      8.34 o 
   6   3  16        7.82       13.72      5.07 o 
   7   3  16        2.72       -4.77      5.50 o 
   8   3  16       13.32       18.12      6.21 o 
   0   4  16      250.59      217.43      8.98 o 
   1   4  16        4.43        2.28      4.72 o 
   2   4  16        0.24        0.93      4.62 o 
   3   4  16       30.36       30.05      7.81 o 
   4   4  16       21.50       29.93      5.56 o 
   5   4  16       25.22       34.87      5.66 o 
   6   4  16        0.20       -1.22      5.65 o 
   7   4  16        4.44        0.69      6.61 o 
   1   5  16      393.27      375.06     16.24 o 
   2   5  16       65.94       76.01      6.17 o 
   3   5  16        3.21        7.15      4.50 o 
   4   5  16        2.26        2.61      4.71 o 
   5   5  16        0.35       -3.43      5.07 o 
   6   5  16       86.22       74.10      7.69 o 
   7   5  16       23.50       36.44      6.86 o 
   0   6  16      136.18      137.24      7.88 o 
   1   6  16       36.16       39.14      6.08 o 
   2   6  16       20.55       21.13      5.73 o 
   3   6  16        5.97        4.27      5.85 o 
   4   6  16       36.50       28.46      6.40 o 
   5   6  16        2.96        7.77      5.57 o 
   6   6  16       14.77       22.46      8.97 o 
   1   7  16       24.70       30.11     11.71 o 
   2   7  16        6.68        7.26      5.42 o 
   3   7  16       12.64       15.80      5.50 o 
   4   7  16        0.56        2.97      6.92 o 
   0   8  16       11.54       30.36      9.23 o 
   1   1  17        0.47        5.81      6.46 o 
   2   1  17       48.50       23.99      6.82 o 
   3   1  17       52.24       51.46      6.36 o 
   4   1  17       55.97       44.36      5.71 o 
   5   1  17        0.54        2.83      4.60 o 
   6   1  17       78.96       79.63      6.60 o 
   7   1  17        7.37        2.50      5.86 o 
   8   1  17       44.36       54.78      9.00 o 
   0   2  17      392.25      374.69     10.43 o 
   1   2  17      261.74      235.72      8.55 o 
   2   2  17       96.04       90.47      9.53 o 
   3   2  17       95.36      112.01      6.85 o 
   4   2  17       28.25       16.91      5.01 o 
   5   2  17       10.56        4.01      5.91 o 
   6   2  17       95.21      110.01     15.36 o 
   7   2  17       13.84       12.22      5.63 o 
   8   2  17       80.04       83.05      7.71 o 
   1   3  17      280.58      292.36      9.27 o 
   2   3  17       10.08        8.76      4.90 o 
   3   3  17        8.17        8.75      4.78 o 
   4   3  17       13.77       11.01      4.44 o 
   5   3  17       94.09      109.37      7.81 o 
   6   3  17        8.36        5.95      5.80 o 
   7   3  17        0.98        9.73      9.45 o 
   0   4  17       26.69       35.11      5.63 o 
   1   4  17      308.50      309.29     10.19 o 
   2   4  17      206.84      211.03      8.95 o 
   3   4  17        4.32        9.83      4.86 o 
   4   4  17      247.77      258.29      9.78 o 
   5   4  17       12.21       -2.55      6.54 o 
   6   4  17       76.72       80.30      6.90 o 
   7   4  17       75.97       96.71     15.95 o 
   1   5  17       20.14       14.77      5.28 o 
   2   5  17        8.03       -1.77      5.39 o 
   3   5  17       74.13       60.87      6.88 o 
   4   5  17        1.00       -5.47      5.47 o 
   5   5  17      134.02      161.13      8.73 o 
   6   5  17       33.97       49.80      6.94 o 
   0   6  17        4.56        2.54      5.49 o 
   1   6  17        1.15        3.67      5.23 o 
   2   6  17       21.89        8.46      5.40 o 
   3   6  17       23.66       19.43      6.00 o 
   4   6  17        9.06       25.47      5.99 o 
   5   6  17        0.89       13.42      5.80 o 
   1   7  17       40.02       42.64      6.33 o 
   2   7  17       29.31       30.51      7.55 o 
   3   7  17       33.77       28.51      6.40 o 
   0   0  18      196.33      190.06     20.04 o 
   1   0  18      125.88      187.41     15.49 o 
   2   0  18       40.76       31.93      4.94 o 
   3   0  18       21.26       33.96      4.79 o 
   4   0  18       49.49       35.51      5.34 o 
   5   0  18       34.46       45.53      5.53 o 
   6   0  18      101.57       96.88      7.20 o 
   7   0  18       97.58       98.53      7.65 o 
   8   0  18      188.81      194.70     13.74 o 
   1   1  18       37.62       41.86      6.07 o 
   2   1  18      209.46      230.17     21.31 o 
   3   1  18       66.00       89.48      6.07 o 
   4   1  18        0.38        2.17      4.65 o 
   5   1  18       93.75      114.33      7.12 o 
   6   1  18        0.48       -5.14      5.14 o 
   7   1  18       19.83       32.14      6.39 o 
   0   2  18      850.65      885.39     28.19 o 
   1   2  18       11.31       12.62      5.55 o 
   2   2  18       60.64       63.45      6.25 o 
   3   2  18        1.00        8.13      4.37 o 
   4   2  18       95.12      100.51      8.72 o 
   5   2  18        0.85        8.01      5.58 o 
   6   2  18        9.74        6.90      5.09 o 
   7   2  18        1.90       -2.35      5.79 o 
   1   3  18      166.09      171.78     11.59 o 
   2   3  18       97.29      109.79      7.81 o 
   3   3  18        0.01       -2.41      4.82 o 
   4   3  18        1.11        5.93      4.98 o 
   5   3  18       12.18       11.61      5.21 o 
   6   3  18        1.58       -5.26      5.26 o 
   7   3  18        0.42       -1.68      5.98 o 
   0   4  18        0.08       -3.67      4.91 o 
   1   4  18       58.54       49.11      7.03 o 
   2   4  18       67.19       64.72      6.56 o 
   3   4  18        1.38       -7.76     11.15 o 
   4   4  18       35.64       35.15      5.77 o 
   5   4  18       28.44       15.87      6.16 o 
   6   4  18       17.91       30.74      9.91 o 
   1   5  18        1.24        0.24      4.50 o 
   2   5  18      120.23      136.44     16.35 o 
   3   5  18       63.26       73.07     11.76 o 
   4   5  18       43.31       43.77      6.54 o 
   5   5  18        0.29       -0.94      5.62 o 
   0   6  18        1.45       -0.31      7.40 o 
   1   6  18        1.83       -3.98      5.53 o 
   2   6  18      172.87      159.47      9.20 o 
   3   6  18       92.23       94.19      9.05 o 
   4   6  18       54.36       66.75      7.53 o 
   1   7  18        8.02       24.33      6.21 o 
   1   1  19      399.15      414.15     11.43 o 
   2   1  19        4.61        7.58      4.95 o 
   3   1  19       21.14       24.81      5.37 o 
   4   1  19       11.27       12.45      5.93 o 
   5   1  19       29.91       27.19      6.07 o 
   6   1  19        7.08        5.84      5.15 o 
   7   1  19       44.27       47.09      7.88 o 
   0   2  19      147.35      122.53     17.14 o 
   1   2  19      148.21      178.79      8.21 o 
   2   2  19       49.17       41.58     16.17 o 
   3   2  19        0.27       -7.35      7.35 o 
   4   2  19      189.69      200.19     17.19 o 
   5   2  19       51.78       53.57      6.22 o 
   6   2  19       11.77       10.63      5.46 o 
   7   2  19       36.50       42.24     10.98 o 
   1   3  19        8.60        6.86      5.30 o 
   2   3  19       82.23       77.77     14.75 o 
   3   3  19        3.43        0.26      5.05 o 
   4   3  19        0.02        5.11      4.91 o 
   5   3  19       70.20       90.77     11.66 o 
   6   3  19        0.24        2.19      7.58 o 
   0   4  19       19.40       22.31      5.51 o 
   1   4  19      120.30       85.54      7.76 o 
   2   4  19       37.61       41.88      5.71 o 
   3   4  19       63.15       81.77      7.33 o 
   4   4  19       26.07       23.99      6.15 o 
   5   4  19        9.53       14.71      5.84 o 
   1   5  19       23.84       31.02      6.44 o 
   2   5  19        9.73       -4.67      5.93 o 
   3   5  19       10.65        7.42      6.20 o 
   4   5  19        6.19        9.76      6.02 o 
   0   6  19      126.34      169.73      8.43 o 
   1   6  19       51.24       76.23      6.84 o 
   2   6  19        2.30        0.66      5.83 o 
   3   6  19       36.96       24.13     12.07 o 
   0   0  20       68.27       49.45      6.40 o 
   1   0  20       26.55       38.88      5.92 o 
   2   0  20      246.29      234.24     30.24 o 
   3   0  20       16.44       36.16      5.74 o 
   4   0  20      197.69      204.30      8.97 o 
   5   0  20       40.25       52.80      6.11 o 
   6   0  20       74.30       83.84      7.76 o 
   1   1  20      147.57      131.06      9.41 o 
   2   1  20        1.14       -0.55      5.44 o 
   3   1  20       15.59       31.23      5.79 o 
   4   1  20       36.38       13.53      6.27 o 
   5   1  20       67.95       82.62      8.80 o 
   6   1  20        2.31        4.31      8.08 o 
   0   2  20      120.88      130.97     12.25 o 
   1   2  20       27.77       15.32     14.90 o 
   2   2  20      148.07      137.60      8.22 o 
   3   2  20       93.58      105.27      7.74 o 
   4   2  20        4.81       -6.16      6.16 o 
   5   2  20        0.01        0.26      4.98 o 
   6   2  20       59.04       49.19      7.24 o 
   1   3  20       29.99       21.16      6.62 o 
   2   3  20       18.25       12.48      5.64 o 
   3   3  20       14.48       18.59      6.44 o 
   4   3  20       14.41       10.25      5.70 o 
   5   3  20        0.53       -5.96      5.96 o 
   0   4  20       24.91       16.19     11.81 o 
   1   4  20       21.33       10.59      9.15 o 
   2   4  20        0.04        7.82      5.37 o 
   3   4  20       11.92       21.94      6.44 o 
   4   4  20        1.10       -0.01      5.79 o 
   5   4  20        7.92       21.90      8.52 o 
   1   5  20       12.49        9.68      6.31 o 
   2   5  20      107.84      122.65      9.10 o 
   3   5  20        5.45        6.92      8.29 o 
   1   1  21       68.03       79.62      7.37 o 
   2   1  21       31.56       34.95      6.40 o 
   3   1  21        1.13       -1.27      5.52 o 
   4   1  21        2.16       -2.84      5.66 o 
   5   1  21       14.42       20.99      6.38 o 
   0   2  21        9.83        9.66      5.61 o 
   1   2  21        7.08       -5.78      5.78 o 
   2   2  21       24.99       24.12      8.57 o 
   3   2  21       68.46       99.81      7.59 o 
   4   2  21        9.42       24.86     18.58 o 
   5   2  21       13.65       10.71      6.49 o 
   1   3  21        5.23       -3.25      5.81 o 
   2   3  21        7.25        5.50      6.34 o 
   3   3  21       39.61       56.65     11.05 o 
   4   3  21        4.15        6.31      5.26 o 
   0   4  21       96.12       84.22      7.73 o 
   1   4  21      266.99      315.78     11.50 o 
   2   4  21       36.73       54.71      8.97 o 
   3   4  21       16.06       14.29      5.83 o 
   1   5  21        0.00       -4.73      5.68 o 
   0   0  22       60.24       76.32      7.08 o 
   1   0  22        0.32       -1.21      5.00 o 
   2   0  22       21.03       13.64      5.27 o 
   3   0  22      344.06      385.99     12.88 o 
   4   0  22        6.41       11.14      5.74 o 
   1   1  22        0.91       10.30      5.38 o 
   2   1  22        2.77        3.82      9.20 o 
   3   1  22       11.85       15.46      6.54 o 
   4   1  22        1.14       -4.89      5.90 o 
   0   2  22       42.39       38.81      5.99 o 
   1   2  22        0.05       -4.38      5.34 o 
   2   2  22       38.48       42.06      6.71 o 
   3   2  22       25.18       34.90     19.31 o 
   4   2  22        5.91       -3.27      6.40 o 
   1   3  22      126.58      116.56      9.03 o 
   2   3  22        8.76        6.99      6.32 o 
   3   3  22        0.76       -0.16      5.44 o 
   0   4  22       27.71       21.87      6.97 o 
   1   4  22       13.19        9.20      7.81 o 
   1   1  23       31.27       35.21      6.32 o 
   2   1  23        4.87       -6.96     11.10 o 
   3   1  23       27.72       30.77      6.76 o 
   0   2  23       10.97       17.34      6.19 o 
   1   2  23       21.45       33.60      6.20 o 
   2   2  23       10.34        9.44      6.13 o 
   1   3  23        2.64       -8.97      8.97 o 
   0   0  24        0.01        6.73      5.58 o 
                                                 
